# Supplementary material for: A social-ecological database to advance research on infrastructure development impacts in the Brazilian Amazon
Source: Sci Data. 2016 Aug 30;3:160071. doi: 10.1038/sdata.2016.71 (PMC5004584; doi:10.1038/sdata.2016.71)
Supplement: Supplementary file 2 [file sdata201671-isa1.zip]

Archive with 7 entries (7 files):
- i_Investigation.txt
- s_study_Tucker-Lima.txt
- a_health_Tucker-Lima.txt
- a_environment_Tucker-Lima.txt
- a_socioeconomic_Tucker-Lima.txt
- a_hydrology_Tucker-Lima.txt
- a_energy_Tucker-Lima.txt
