# Supplementary material for: A social-ecological database to advance research on infrastructure development impacts in the Brazilian Amazon
Source: Sci Data. 2016 Aug 30;3:160071. doi: 10.1038/sdata.2016.71 (PMC5004584; doi:10.1038/sdata.2016.71)
Supplement: Supplementary file 2 [file sdata201671-isa1.zip › i_Investigation.txt]

# Investigation File generated for Scientific Data with Investigation File Authoring Tool version 0.1.0 on 27/07/2016 - This metadata file is CC0
ONTOLOGY SOURCE REFERENCE
Term Source Name	NCBITAXON	GAZ	ERO	OBI	NCIT	IDO	XEO	ENVO
Term Source File	http://data.bioontology.org/ontologies/NCBITAXON	http://data.bioontology.org/ontologies/GAZ	http://data.bioontology.org/ontologies/ERO	http://data.bioontology.org/ontologies/OBI	http://data.bioontology.org/ontologies/NCIT	http://data.bioontology.org/ontologies/IDO	http://data.bioontology.org/ontologies/XEO	http://data.bioontology.org/ontologies/ENVO
Term Source Version	2015AA	$Revision: 1.512 $	2013-08-02	2014-08-18	16.03d	2014-08-01	1.6	releases/2014-09-16
Term Source Description	National Center for Biotechnology Information (NCBI) Organismal Classification	Gazetteer	Eagle-I Research Resource Ontology	Ontology for Biomedical Investigations	National Cancer Institute Thesaurus	Infectious Disease Ontology	XEML Environment Ontology	Environment Ontology
INVESTIGATION
Investigation Identifier
Investigation Title
Investigation Description
Investigation Submission Date
Investigation Public Release Date
INVESTIGATION PUBLICATIONS
Investigation PubMed ID
Investigation Publication DOI
Investigation Publication Author List
Investigation Publication Title
Investigation Publication Status
Investigation Publication Status Term Accession Number
Investigation Publication Status Term Source REF
INVESTIGATION CONTACTS
Investigation Person Last Name
Investigation Person Mid Initials
Investigation Person First Name
Investigation Person Address
Investigation Person Phone
Investigation Person Fax
Investigation Person Email
Investigation Person Affiliation
Investigation Person Roles
Investigation Person Roles Term Accession Number
Investigation Person Roles Term Source REF
STUDY
Study Identifier	10.1038/sdata.2016.71
Study Title	A social-ecological database to advance research on infrastructure development impacts in the Brazilian Amazon
Study Submission Date	27/01/2016
Study Public Release Date	30/08/2016
Study Description	http://www.nature.com/articles/sdata201671#abstract
Study File Name	s_study_Tucker-Lima.txt
Comment[Subject Keywords]	/;//;//;//
Comment[Manuscript Licence]	CC BY-4.0
Comment[Experimental Metadata Licence]	CC0
Comment[Supplementary Information File Name]	Supplementary File 1	
Comment[Supplementary Information File Type]	msword	x-zip-compressed
Comment[Supplementary Information File URL]	http://www.nature.com/articles/sdata201671#supplementary-information	http://www.nature.com/articles/sdata201671#supplementary-information
Comment[Data Repository]	Dryad Digital Repository
Comment[Data Record Accession]	doi:10.5061/dryad.20627
Comment[Data Record URI]	http://dx.doi.org/10.5061/dryad.20627
STUDY DESIGN DESCRIPTORS
Study Design Type	data integration objective	observation design
Study Design Type Term Accession Number	ERO:0100092	OBI:0300311
Study Design Type Term Source REF	ERO	OBI
STUDY PUBLICATIONS
Study PubMed ID	""	""
Study Publication DOI	doi:10.1371/journal.pone.0057519	 doi:10.1186/1475-2875-13-443
Study Publication Author List	""	""
Study Publication Title	""	""
Study Publication Status	published	published
Study Publication Status Term Accession Number		
Study Publication Status Term Source REF		
STUDY FACTORS
Study Factor Name	data type
Study Factor Type	Data Type
Study Factor Type Term Accession Number	NCIT:C42645
Study Factor Type Term Source REF	NCIT
STUDY ASSAYS
Study Assay Measurement Type	infectious disease incidence	EnvironmentVariable	Socioeconomic Factors	hydrological process	power plant
Study Assay Measurement Type Term Accession Number	IDO:0000479	XEO:00001	NCIT:C17468	ENVO:02500031	ENVO:00002214
Study Assay Measurement Type Term Source REF	IDO	XEO	NCIT	ENVO	ENVO
Study Assay Technology Type	digital curation	digital curation	digital curation	digital curation	digital curation
Study Assay Technology Type Term Accession Number	OBI:0302914	OBI:0302914	OBI:0302914	OBI:0302914	OBI:0302914
Study Assay Technology Type Term Source REF	OBI	OBI	OBI	OBI	OBI
Study Assay Technology Platform	""	""	""	""	""
Study Assay File Name	a_health_Tucker-Lima.txt	a_environment_Tucker-Lima.txt	a_socioeconomic_Tucker-Lima.txt	a_hydrology_Tucker-Lima.txt	a_energy_Tucker-Lima.txt
STUDY PROTOCOLS
Study Protocol Name	Data Collection	Health records	Known data anomalies	Environmental variables	Socio-economic indicators	Amazon hydrology	Hydroelectric energy
Study Protocol Type	data collection and processing objective	electronic health record data	quality control	EnvironmentVariable	Socioeconomic Indicator	hydrological process	hydroelectric dam
Study Protocol Type Term Accession Number	ERO:0100087	ERO:0001177	ERO:0001219	XEO:00001	NCIT:C53333	ENVO:02500031	ENVO:00000468
Study Protocol Type Term Source REF	ERO	ERO	ERO	XEO	NCIT	ENVO	ENVO
Study Protocol Description							
Study Protocol URI	""	""	""	""	""	""	""
Study Protocol Version							
Study Protocol Parameters Name	spatial resolution; temporal resolution	""	""	""	""	""	""
Study Protocol Parameters Name Term Accession Number	""	""	""	""	""	""	""
Study Protocol Parameters Name Term Source REF	""	""	""	""	""	""	""
Study Protocol Components Name	""	""	""	""	""	""	""
Study Protocol Components Type	""	""	""	""	""	""	""
Study Protocol Components Type Term Accession Number	""	""	""	""	""	""	""
Study Protocol Components Type Term Source REF	""	""	""	""	""	""	""
STUDY CONTACTS
Study Person Last Name	Tucker Lima	Valle	Moretto	Pulice	Zuca	Roquetti	Beduschi	Praia	Okamoto	da Silva Carvalhaes	Branco	Barbezani	Labandera	Timpe	Kaplan
Study Person First Name	Joanna M.	Denis	Evandro Mateus	Sergio Mantovani Paiva	Nadia Lucia	Daniel Rondinelli	Liviam Elizabeth Cordeiro	Amanda Salles	Claudia Parucce Franco	Vinicius Leite	Evandro Albiach	Bruna	Emily	Kelsie	David
Study Person Mid Initials															
Study Person Email	lima.joanna@gmail.com	""	""	""	""	""	""	""	""	""	""	""	""	""	""
Study Person Phone															
Study Person Fax															
Study Person Address															
Study Person Affiliation	School of Forest Resources and Conservation, University of Florida, Gainesville, Florida 32611-0410, USA	School of Forest Resources and Conservation, University of Florida, Gainesville, Florida 32611-0410, USA	Institute of Energy and Environment, University of São Paulo, São Paulo CEP 05508-010, Brazil	Institute of Energy and Environment, University of São Paulo, São Paulo CEP 05508-010, Brazil	Institute of Energy and Environment, University of São Paulo, São Paulo CEP 05508-010, Brazil	Institute of Energy and Environment, University of São Paulo, São Paulo CEP 05508-010, Brazil	Institute of Energy and Environment, University of São Paulo, São Paulo CEP 05508-010, Brazil	Institute of Energy and Environment, University of São Paulo, São Paulo CEP 05508-010, Brazil	School of Arts, Sciences and Humanities, University of São Paulo, São Paulo CEP 03828-000, Brazil	School of Arts, Sciences and Humanities, University of São Paulo, São Paulo CEP 03828-000, Brazil	Institute of Energy and Environment, University of São Paulo, São Paulo CEP 05508-010, Brazil	Department of Environmental Engineering Sciences, Engineering School of Sustainable Infrastructure and Environment, University of Florida, Gainesville, Florida 32611-0410, USA	Department of Environmental Engineering Sciences, Engineering School of Sustainable Infrastructure and Environment, University of Florida, Gainesville, Florida 32611-0410, USA	Department of Environmental Engineering Sciences, Engineering School of Sustainable Infrastructure and Environment, University of Florida, Gainesville, Florida 32611-0410, USA	Department of Environmental Engineering Sciences, Engineering School of Sustainable Infrastructure and Environment, University of Florida, Gainesville, Florida 32611-0410, USA
Study Person Roles															
Study Person Roles Term Accession Number															
Study Person Roles Term Source REF															
Comment[Study Person ORCID]											0000-0002-1132-8250				
Comment[Funder]															
Comment[FundRef ID]															
Comment[Funder Term Source REF]															
Comment[Grant Identifier]															
