# Supplementary material for: A social-ecological database to advance research on infrastructure development impacts in the Brazilian Amazon
Source: Sci Data. 2016 Aug 30;3:160071. doi: 10.1038/sdata.2016.71 (PMC5004584; doi:10.1038/sdata.2016.71)
Supplement: Supplementary file 2 [file sdata201671-isa1.zip › s_study_Tucker-Lima.txt]

Source Name	Material Type	Term Source REF	Term Accession Number	Characteristics[organism]	Term Source REF	Term Accession Number	Characteristics[geographical location]	Term Source REF	Term Accession Number	Characteristics[environment type]	Term Source REF	Term Accession Number	Protocol REF	Parameter value[spatial resolution]	Parameter value[temporal resolution]	Sample Name	Factor Value[data type]
Sistema de Informacao de Vigilancia Epidemiologica Notificacao de Casos	malaria case data			Plasmodium	NCBITAXON	NCBITaxon:5820	Brazil	GAZ	GAZ:00002828				Data Collection	County	Monthly	Malaria	HLT
Brazilian Ministry of Health SINAN	dengue fever case data			Dengue virus	NCBITAXON	NCBITaxon:12637	Brazil	GAZ	GAZ:00002828				Data Collection	County	Yearly	Dengue Fever	HLT
Brazilian Ministry of Health SINAN	cutaneous leishmaniasis case data			Leishmania	NCBITAXON	NCBITaxon:5658	Brazil	GAZ	GAZ:00002828				Data Collection	County	Yearly	Cutaneous Leishmaniasis	HLT
Informacoes de Saude TABNET	HIV/AIDS case data			Human immunodeficiency virus	NCBITAXON	NCBITaxon:12721	Brazil	GAZ	GAZ:00002828				Data Collection	County	Yearly	HIV/AIDS	HLT
NASA Tropical Rainfall Measuring Mission product TRMM 3B43	rainfall reports						Brazil	GAZ	GAZ:00002828	hydrological precipitation process	ENVO	ENVO:01000703	Data Collection	0.25?x 0.25?/ Averaged by County	Decadal average	Rainfall	ENV
Brazilian Institute of Geography and Statistics IBGE	forest cover						Brazil	GAZ	GAZ:00002828	vegetation layer	ENVO	ENVO:01000355	Data Collection	Map Scale: 1:5,000,000/ Aggregated by County	Pre-colonial Brazil	Original Forest Cover	ENV
Moderate Resolution Imaging Spectroradiometer Water Mask	water cover						Brazil	GAZ	GAZ:00002828	aquatic layer	ENVO	ENVO:01000325	Data Collection	250 m/ Aggregated by County	2000-2008	Surface Water Cover	ENV
Atlas Brasil	socio-economic indicators			Homo sapiens	NCBITAXON	NCBITaxon:9606	Brazil	GAZ	GAZ:00002828	anthropogenic terrestrial biome	ENVO	ENVO:01000219	Data Collection	County	Decadal	Economy	SOC
Atlas Brasil	socio-economic indicators			Homo sapiens	NCBITAXON	NCBITaxon:9606	Brazil	GAZ	GAZ:00002828	anthropogenic terrestrial biome	ENVO	ENVO:01000219	Data Collection	County	Decadal	Social	SOC
Atlas Brasil	socio-economic indicators			Homo sapiens	NCBITAXON	NCBITaxon:9606	Brazil	GAZ	GAZ:00002828	anthropogenic terrestrial biome	ENVO	ENVO:01000219	Data Collection	County	Decadal	Education	SOC
Atlas Brasil	socio-economic indicators			Homo sapiens	NCBITAXON	NCBITaxon:9606	Brazil	GAZ	GAZ:00002828	anthropogenic terrestrial biome	ENVO	ENVO:01000219	Data Collection	County	Decadal	Demography	SOC
Atlas Brasil	socio-economic indicators			Homo sapiens	NCBITAXON	NCBITaxon:9606	Brazil	GAZ	GAZ:00002828	agricultural feature	ENVO	ENVO:00000077	Data Collection	County	Decadal	Agriculture	SOC
Brazilian Department of Mineral Production DNPM	socio-economic indicators			Homo sapiens	NCBITAXON	NCBITaxon:9606	Brazil	GAZ	GAZ:00002828	gold mine	ENVO	ENVO:00002168	Data Collection	County	Decadal	Gold Mining	SOC
Brazilian Government National Water Agency ANA	hydrology						Brazil	GAZ	GAZ:00002828	hydrological process	ENVO	ENVO:02500031	Data Collection	Point	Daily	River Water Level	WAT
Brazilian Government National Water Agency ANA	hydrology						Brazil	GAZ	GAZ:00002828	hydrological process	ENVO	ENVO:02500031	Data Collection	Point	Daily	River Flow	WAT
Brazilian Government National Water Agency ANA	hydrology						Brazil	GAZ	GAZ:00002828	hydrological precipitation process	ENVO	ENVO:01000703	Data Collection	Point	Daily	Precipitation	WAT
Brazilian National Agency for Electrical Energy ANEEL	hydroelectric energy						Brazil	GAZ	GAZ:00002828	hydroelectric dam	ENVO	ENVO:00000468	Data Collection	Point (dam structure)	Date / Year	Hydroelectric dams	DAM
Brazilian Institute of Geography and Statistics IBGE	2010 digital municipal map						Acre State	GAZ	GAZ:00006850				Data Collection	State		Acre State	map
Brazilian Institute of Geography and Statistics IBGE	2010 digital municipal map						Amapa State	GAZ	GAZ:00006851				Data Collection	State		Amapa State	map
Brazilian Institute of Geography and Statistics IBGE	2010 digital municipal map						Amazonas State	GAZ	GAZ:00006852				Data Collection	State		Amazonas State	map
Brazilian Institute of Geography and Statistics IBGE	2010 digital municipal map						Maranhao State	GAZ	GAZ:00006860				Data Collection	State		Maranhao State	map
Brazilian Institute of Geography and Statistics IBGE	2010 digital municipal map						Mato Grosso State	GAZ	GAZ:00005602				Data Collection	State		Mato Grosso State	map
Brazilian Institute of Geography and Statistics IBGE	2010 digital municipal map						Para State	GAZ	GAZ:00005599				Data Collection	State		Para State	map
Brazilian Institute of Geography and Statistics IBGE	2010 digital municipal map						Rondonia State	GAZ	GAZ:00006853				Data Collection	State		Rondonia State	map
Brazilian Institute of Geography and Statistics IBGE	2010 digital municipal map						Roraima State	GAZ	GAZ:00006854				Data Collection	State		Roraima State	map
Brazilian Institute of Geography and Statistics IBGE	2010 digital municipal map						Tocantins State	GAZ	GAZ:00006855				Data Collection	State		Tocantins State	map
