# Supplementary material for: A social-ecological database to advance research on infrastructure development impacts in the Brazilian Amazon
Source: Sci Data. 2016 Aug 30;3:160071. doi: 10.1038/sdata.2016.71 (PMC5004584; doi:10.1038/sdata.2016.71)
Supplement: Supplementary file 2 [file sdata201671-isa1.zip › a_environment_Tucker-Lima.txt]

Sample Name	Protocol REF	Protocol REF	Assay Name	Raw Data File	Comment[Data Repository]	Comment[Data Record Accession]	Comment[Data Record URI]	Factor Value[data type]
Rainfall	Environmental variables	Known data anomalies	Rainfall	Environment.csv	Dryad Digital Repository	doi:10.5061/dryad.20627	http://dx.doi.org/10.5061/dryad.20627	ENV
Original Forest Cover	Environmental variables	Known data anomalies	Original Forest Cover	Environment.csv	Dryad Digital Repository	doi:10.5061/dryad.20627	http://dx.doi.org/10.5061/dryad.20627	ENV
Surface Water Cover	Environmental variables	Known data anomalies	Surface Water Cover	Environment.csv	Dryad Digital Repository	doi:10.5061/dryad.20627	http://dx.doi.org/10.5061/dryad.20627	ENV
