# Supplementary material for: A social-ecological database to advance research on infrastructure development impacts in the Brazilian Amazon
Source: Sci Data. 2016 Aug 30;3:160071. doi: 10.1038/sdata.2016.71 (PMC5004584; doi:10.1038/sdata.2016.71)
Supplement: Supplementary file 2 [file sdata201671-isa1.zip › a_hydrology_Tucker-Lima.txt]

Sample Name	Protocol REF	Protocol REF	Assay Name	Raw Data File	Comment[Data Repository]	Comment[Data Record Accession]	Comment[Data Record URI]	Factor Value[data type]
River Water Level	Amazon hydrology	Known data anomalies	River Water Level	amazonhydrology.zip	Dryad Digital Repository	doi:10.5061/dryad.20627	http://dx.doi.org/10.5061/dryad.20627	WAT
River Flow	Amazon hydrology	Known data anomalies	River Flow	amazonhydrology.zip	Dryad Digital Repository	doi:10.5061/dryad.20627	http://dx.doi.org/10.5061/dryad.20627	WAT
Precipitation	Amazon hydrology	Known data anomalies	Precipitation	amazonhydrology.zip	Dryad Digital Repository	doi:10.5061/dryad.20627	http://dx.doi.org/10.5061/dryad.20627	WAT
